# Supplementary material for: Emotional and Subsequent Behavioral Responses After Unethical Pro-Organizational Behavior: A Meta-Analysis Based Systematic Review
Source: Behav Sci (Basel). 2025 Sep 16;15(9):1266. doi: 10.3390/bs15091266 (PMC12467725; doi:10.3390/bs15091266)
Supplement: Supplementary file 1 [file behavsci-15-01266-s001.zip]

Archive with 1 entries (1 files):
- behavsci-3755737-supplementary.pdf
